# Supplementary material for: The cation channel mechanisms of subthreshold inward depolarizing currents in the mice VTA dopaminergic neurons and their roles in the chronic-stress-induced depression-like behavior
Source: eLife. 2024 Dec 6;12:RP88319. doi: 10.7554/eLife.88319 (PMC11623934; doi:10.7554/eLife.88319)
Supplement: Figure 3—source data 2. [file elife-88319-fig3-data2.zip]

Archive with 2 entries (1 files):
- Figure 3 Bi_data 1/
- Figure 3 Bi_data 1/Figure 3 Bi.pdf
