# Supplementary material for: The cation channel mechanisms of subthreshold inward depolarizing currents in the mice VTA dopaminergic neurons and their roles in the chronic-stress-induced depression-like behavior
Source: eLife. 2024 Dec 6;12:RP88319. doi: 10.7554/eLife.88319 (PMC11623934; doi:10.7554/eLife.88319)
Supplement: Figure 4—source data 1. [file elife-88319-fig4-data1.zip]

Archive with 3 entries (2 files):
- Figure 4 A_data 1/
- Figure 4 A_data 1/Figure 4 Ai.pdf
- Figure 4 A_data 1/Figure 4Aii.xlsx
